# Supplementary material for: Wafer-Scale LSPR Substrate: Oblique Deposition of Gold on a Patterned Sapphire Substrate
Source: Biosensors (Basel). 2022 Mar 3;12(3):158. doi: 10.3390/bios12030158 (PMC8946711; doi:10.3390/bios12030158)
Supplement: Supplementary file 1 [file biosensors-12-00158-s001.zip]

Archive with 1 entries (1 files):
- biosensors-1623155-supplementary.pdf
